# Supplementary material for: An Integrative Human Pan-Cancer Analysis of Cyclin-Dependent Kinase 1 (CDK1)
Source: Cancers (Basel). 2022 May 27;14(11):2658. doi: 10.3390/cancers14112658 (PMC9179585; doi:10.3390/cancers14112658)
Supplement: Supplementary file 1 [file cancers-14-02658-s001.zip]

Archive with 1 entries (1 files):
- cancers-1689531-supplementary.pdf
